# Supplementary material for: The glucose-sensing transcription factor MLX balances metabolism and stress to suppress apoptosis and maintain spermatogenesis
Source: PLoS Biol. 2021 Oct 20;19(10):e3001085. doi: 10.1371/journal.pbio.3001085 (PMC8528285; doi:10.1371/journal.pbio.3001085)
Supplement: S1 Data — (XLSX) [file pbio.3001085.s010.xlsx]

## Sheet: Fig. 1B
MLX Mendelian Frequency (Pups/Litter)
WT	HET	KO
0	5	2
3	1	0
3	0	0
0	2	1
1	2	0
1	3	1
1	2	0
0	3	2
1	3	4
3	0	1
2	2	2
1	3	0
2	2	5
2	3	2
1	3	2
1	3	3
3	5	0
2	6	0
0	4	1
5	2	2
2	4	2
2	5	1
3	4	4
1	3	1
6	0	2
3	3	3
0	6	4
3	5	0
1	2	4
2	4	3
2	5	1
3	4	2
2	4	0
1	2	1
1	4	0
3	6	1
6	3	1
1	4	1
2	3	2
0	2	1
1	2	1
0	3	1
0	4	2
1	2	0
2	2	2
2	2	0
0	2	0
1	6	2

## Sheet: Fig. 1C
MLX Mating Test (Pups/Litter)
Female KO	Both HET	Male KO
6	4	0
6	6	0
6	8	0
5	3	0
7	4	0
4	4	0
3	3	0
4	4	0
5	3	0
5	8	0
7	7	0
6	8	0

## Sheet: Fig. 1D
MLX Testis Weight (mg)
WT	KO
125	125
115	95
140	95
120	95
115	75
115	75
125	75

## Sheet: Fig. 1E
MLX Epididymis Weight (mg)
WT	KO
40.5	32.2
50.05	25.7
45.655	20.05
30.66	31.515
33.01	20.5315

## Sheet: Fig. 1F
MLX Body Weight (g)
WT	KO
31	30
31	34
28	30
29	28
29	30
29	30
28.7	28.61

## Sheet: Fig. 3A
MLX Daily Sperm Production Rate (x10^6/g testis/day)
WT	KO
2.874	0.167
3.333	0.98
1.279	0.371
3.262	0.649
2.062	0.652

## Sheet: Fig. 3B
MLX Cauda Sperm (x10^7)
WT	KO
1	0
2.7	0.0156
4.28	0.276
3.64	0.0369
3.14	0.08
0.993	0.4
1.68	0.012

## Sheet: Fig. 3C
MLX Sperm Motility (%)
WT	KO
50	1
72	3
49	0
50	30
66	5
58	4
60	1

## Sheet: Fig. 3D
MLX Sperm Morphology (% Normal)
WT	KO
100	30
97	20
92	5
95	12
99	1
90	3
85	9

## Sheet: Fig. 3E
MLX Seminal Vesicle Weight (mg)
WT	KO
146.6	152.1
124.3	100
104.09	95.65
80.31	77.5
64.8	57.11

[truncated: 57 more sheets: Fig. 3F, Fig. 3G, Fig. 3H, Fig. 4B, Fig. 4C, Fig. 4D, Fig. 4E, Fig. 4F, Fig. 4G, Fig. 4H, Fig. 4I, Fig. 4J, Fig. 4K, Fig. 5A, Fig. 5B, Fig. 5C, Fig. 5G, 5H and 5I, Fig. 6E, Fig. 6G, Fig. 6H …]
