# Supplementary material for: The glucose-sensing transcription factor MLX balances metabolism and stress to suppress apoptosis and maintain spermatogenesis
Source: PLoS Biol. 2021 Oct 20;19(10):e3001085. doi: 10.1371/journal.pbio.3001085 (PMC8528285; doi:10.1371/journal.pbio.3001085)
Supplement: S2 Data — (ZIP) [file pbio.3001085.s011.zip]

Archive with 10 entries (9 files):
- S2_Data/
- __MACOSX/._S2_Data
- S2_Data/Epididymis_WT.fcs
- __MACOSX/S2_Data/._Epididymis_WT.fcs
- S2_Data/Epididymis_KO.fcs
- __MACOSX/S2_Data/._Epididymis_KO.fcs
- S2_Data/Testis_KO.fcs
- __MACOSX/S2_Data/._Testis_KO.fcs
- S2_Data/Testis_WT.fcs
- __MACOSX/S2_Data/._Testis_WT.fcs
