# Supplementary material for: The glucose-sensing transcription factor MLX balances metabolism and stress to suppress apoptosis and maintain spermatogenesis
Source: PLoS Biol. 2021 Oct 20;19(10):e3001085. doi: 10.1371/journal.pbio.3001085 (PMC8528285; doi:10.1371/journal.pbio.3001085)
Supplement: S1 Table — A table of LFC normalized metabolomics dataset from 3 age-matched littermate WT and MLXKO male mice. KO, knockout; LFC, log fold change; MLX, MAX-Like protein X; WT, wild-type. (CSV) [file pbio.3001085.s013.csv]

	Label	Trimethylamine	Glycine	Trimethylamine-N-oxide	Alanine	Cadaverine	3-Amino-isobutyrate	Choline	Dimethylglycine	4-Hydroxybutyrate	Serine	Cytosine	Histamine	Creatinine	Proline	5-Aminovaleric Acid	Betaine	Valine	Threonine	Niacinamide	Taurine	Pyroglutamic Acid	Pipecolate	Creatine	Hydroxyproline/Aminolevulinate	Leucine	iso-Leucine	Ornithine	Asparagine	Aspartic Acid	Tyramine	Acetylcholine	Glutamine	Lysine	Deoxycarnitine	Glutamic acid	Methionine	Cystamine	Histidine	Tryptamine	Carnitine	Phenylalanine	1/3-Methylhistidine	Arginine	Mannose	Tyrosine	Sorbitol	Epinephrine/Normetanephrine	Salicylurate
4	Mlx-/-	-1.25322910417682	1.65917870287563	-1.10345467120321	1.63551978029096	0.368720668451294	1.16252482568051	1.44086168068633	-0.0152541818869326	0.991605961919473	1.6678761707459	0.678826600100319	-0.184548845362096	1.41594957059948	1.88456934263268	1.20249109000833	1.15322624880989	0.0213412529281969	1.2374344188261	-0.711543935341832	1.24670472118876	1.39609826076017	1.56228326341712	1.31932255051639	0.861693799311664	1.34489919359338	0.842886880259217	1.58483235503069	1.82998167499947	0.397183768068282	1.02625280437888	0.940323271723428	1.63848961955679	1.45662298270811	1.10051482791158	1.5267343764625	1.50809925084093	-0.773015931744669	1.88492376351766	0.845526417135828	-0.546974937777905	2.00605748542476	0.796116016506614	1.46265660630419	1.41293846513785	1.83130929199141	1.9835325370004	-0.723028207623986	1.20472558759713
5	Mlx-/-	0.273124100053702	-1.163107565446	0.190649388283002	-0.397268777843631	0.355107547526703	0.572848183517833	-1.15667365713958	-1.07797081072622	0.314783757324788	-1.1984463493017	-0.846570219279829	1.28865011249678	-1.29485996225189	-0.487955884828097	-1.48351417341352	-0.642757140948838	-0.837032652878847	-1.23896660092015	0.750136656205063	-0.508806295487023	-0.338595418208174	-0.725966321628688	-1.15890921720408	-0.250224320777083	-0.780603393267383	-0.969356711238097	-1.16768789505732	-1.1782655565383	0.0227561142234178	0.124323722250943	-0.719283830018504	0.219894020572019	-0.480826851168858	-0.657552030498209	-0.706793912721198	-0.930449926447604	0.523504526752455	-0.254668093223064	-1.05654268721283	0.0745872361183844	-0.589489960677998	-0.788421447275205	-0.474479352342417	0.0750114204423205	-0.922067780365177	-0.454967254038378	0.686452768884863	-1.32993965707295
6	Mlx-/-	-0.150680521554487	-0.149747945405395	-0.481987625531504	0.0716977509231755	1.35245863114373	0.248650520666672	-0.15582026968925	-0.112099840294575	-0.257703973452536	-0.365557241974224	0.997636349791516	-1.25882770167485	-0.425258400456498	-0.61490673210188	-0.262830252426446	-0.871468999172655	-1.37530821307683	-0.311076014641215	0.814325573214278	-1.55973570568687	0.146619635170276	-0.365444717247102	0.210862222839537	0.533989879819511	-0.917173421959668	-1.25140875279398	-0.730357377737337	-0.194608313774007	-1.71047046777168	0.644509308173429	-1.27285008811533	-0.473088676181276	-0.466281044259675	-1.03717337432864	-1.03896843917318	-0.0527542069887389	1.73039463640178	-0.321724210496337	-0.532267028367989	-0.0901810411350539	-0.314253596810009	-0.149922310298575	-0.588603902701771	0.238878517760462	-0.867634543405477	-0.825085543296107	0.571434438331357	0.978996744467025
1	Mlx+/+	0.699868256233617	-0.769794688344722	1.27158220790284	-0.888210468746	-1.05699575413338	-0.678687203934656	-0.997776882220996	-0.939531830025084	-1.87117950916452	-0.547287773081352	-1.37932735307703	-0.801886447502473	0.230248012088701	-0.432979672198216	0.815877759242361	-1.1030080376203	1.30475793422477	0.0958803065486684	-0.88272590100239	-0.0957681612677436	-1.52830293985898	0.0590485732833946	0.0865376132481336	-0.393425341293372	0.909133945371204	1.3007755335843	0.573536363701841	-0.401672775528528	0.621825607152327	0.243772059121571	-0.584201177249395	-1.42353160549622	0.140259044594773	-0.649448821476563	-0.772821823050952	0.175668084786812	0.0246046401690583	-1.12202216470534	0.535563132217871	-0.396338493020592	-0.569775750622228	1.07072436512946	-0.0934419840498937	-1.71240758949666	0.147736903805625	-0.301829270522012	0.261443742028368	-0.0872075485199477
2	Mlx+/+	-0.957029104276219	-0.09618831688778	-0.91030431074394	-1.0122000888603	0.287876289887905	0.333735943932129	0.741501637690884	1.63910935067792	0.334903206223848	-0.132164488994086	0.896710830198452	-0.0785146482885569	-0.698510036515415	-0.714692353776394	-0.67520882364248	1.05541386015053	0.0479355762427789	-0.841444196493085	-1.10049406790211	0.861230730724439	0.675173611064332	-1.20165653516826	-1.16687496087608	-1.69362190249323	-0.894351472068452	-0.172251674536854	-0.468215992449686	0.14850310257708	-0.473659804306694	-1.84950754946033	1.20447532241574	0.108595241165187	-1.37342442874035	1.35859143510404	0.517517832240031	-1.23934371970346	-0.76439571671566	-0.127703912654523	-1.03128147991177	-0.947130904119031	-0.0887349128244364	-1.49977005349375	-1.20982034543095	-0.0722930535643987	-0.136837329909695	-0.145712348457684	-1.68152069243156	-0.893208278972568
3	Mlx+/+	1.38794637372013	0.519659813208253	1.0335150112928	0.590461804235798	-1.30716738287627	-1.63907226986247	0.127907490672618	0.505747312254908	0.487590557148965	0.575579682605466	-0.347276207733453	1.03512753033119	0.772430816535562	0.36596530027191	0.403184400231752	0.408594068781375	0.838306102559948	1.05817208667969	1.13030167482702	0.0563747105284467	-0.350993148927624	0.671735737343528	0.709061791476102	0.94158788543249	0.338095148330923	0.249354724725406	0.207892546511781	-0.203938131735727	1.14236478263435	-0.189350344464492	0.431536501244079	-0.0703585996164503	0.723650296866025	-0.114932036712207	0.474331966242774	0.53878051751207	-0.741092154862985	-0.0588053824383816	1.23900164613887	1.90603813993417	-0.443803264490077	0.571273429431394	0.903688978220856	0.0578722397203943	-0.0525065421167104	-0.255938120686246	0.885217950810961	0.126633152501293
[truncated: 85 more columns]
