# Supplementary material for: The glucose-sensing transcription factor MLX balances metabolism and stress to suppress apoptosis and maintain spermatogenesis
Source: PLoS Biol. 2021 Oct 20;19(10):e3001085. doi: 10.1371/journal.pbio.3001085 (PMC8528285; doi:10.1371/journal.pbio.3001085)
Supplement: S2 Table — A table of DEGs from RNA-seq for both up- and down-regulated transcripts between WT and MLXKO testes tissue. DEG, differentially expressed gene; KO, knockout; MLX, MAX-Like protein X; RNA-seq, RNA sequencing; WT, wild-type. (TXT) [file pbio.3001085.s014.txt]

TABLE S1: DIFFERENTIAL EXPRESSED GENES 

UP GENES IN KO:
Lcn2
Insl3
Serpina3n
Ly6e
C3
Bhmt
Cpe
Apoc1
Gstm2
C7
SparcPC_+
Hmgcs2
Lrg1
Gfap
Apoe
Cyp11a1
Serping1
Ddr1
Tmem176a
Tmem176b
Fabp3
Tgm2
Gstm1
Sepp1
Akr1cl
Scd2
Pcolce
Aplp1
Timp1
Psap
Ctsb
Il1r1
Lyz2
Cnn3
Timp2
Gpr56
Vim
Mpeg1
Elovl5
Clu
Aqp5
Acsbg1
Arpc1b
Lgmn
Serpina5
Klk1b27
Aqp2
Mgst1
Ftl1
Gpt2
Wnt4
Col4a1
Sardh
Fads2
C4b
Rdm1
Susd3
Tmem35
Aldh2
Cd81
Ctsl
Mgarp
Lsr
Slc7a8
Aldh1a7
Idh1
Klk1b21
Serinc3
Col18a1
Tspan4
Cd151
Adh1
Aldh1l1
Tns3
Rps4x
Atp1a1
Ldhd
Klk1b24
Atp1b2
Lipg
App
Ecm1
Lbh
Il17ra
Cxcl12
Msmo1
Sulf2
Fads1
Stat3
Slc44a2
4930486L24Rik
Acly
Rgs2
Hsd17b11
Acsf2
Ildr2
Gsta4
Gpx3
Sema7a
Dhcr7
Tmem164
Emb
Robo4
Bgn
Jam2
Scd1
Pdgfra
Ttyh2
Cmtm3
Acaa2
Tnfrsf1a
Pkdcc
Fth1
Pank1
Cldn11
Pros1
Dcn
Tmem184a
Col1a2
Tmsb4x
Syt7
Inha
Rpl10
C2
Rbp1
Adam23
Soat1
Sdc4
Ctsd
Ormdl3
Csf1r
Pgrmc1
AU021092
Litaf
Anxa5
Igfbp3
Dhcr24
Pgam1
Tnfrsf12a
Hsd17b12
Rbbp7
Fabp5
Scn3b
Prss35
Hadh
Abca3
Ndrg1
Fam102a
Plod2
Trim25
Lamb2
Txn1
Gpx1
Lcp1
Lonp1
Laptm4b
Prlr
Ddx3x
Grn
Ccl8
Rhou
Pgbd5
Wnt6
C1s1
Mllt6
Ctnna1
Slc3a2
Mmd2
Ndrg2
Nfe2l2
Ttyh1
Rps6ka2
Slc6a8
Slc52a3
Zyx
Htra1
Vcam1
Dtx4
Hgsnat
Plekhh3
Gnas
Anxa6
Slc25a5
Arhgap31
Padi2
Echs1
Fkbp5
Oat
Gstm6
Il13ra1
Gpc4
Lrp1
Itm2c
Cpt1a
Prelp
Pcsk1n
Gas7
Mgat4b
Qsox1
Wbp5
Aqp8
Defb36
Ptrf
Aes
Nt5e
Folr1
Cyp21a1
Oxtr
Rab31
Kdr
Dstn
Klhl14
Slc48a1
Lpo
Slc7a5
Sulf1
Fetub
Nedd4
Cst12
Tmem86a
Gm2a
Lgals3bp
AU015836
Il17rb
H6pd
Plxnd1
Pak6
Tpm4
Mdh1
Ywhag
Lifr
Col3a1
Aard
Aldh7a1
Pdia5
Rasd1
Agt
Lrp10
C1qa
Calu
Adora1
Serpinf1
Tkt
Lmo4
Ppap2b
C1qc
Ephx1
Csf1
Etnk2
Unc13d
Abat
Syk
Eps8
Mpnd
Vwa1
Pdpn
B4galt1
Abca1
Tubb3
Adh5
Prdx2
Ldhb
Amhr2
Itgb1
Cds2
Stard5
Spon1
Shbg
St8sia2
Etl4
Asah1
Serpina3c
Ggta1
Sh3bgrl
P2ry2
Cgn
Psen2
Defb19
Shisa4
Bcat2
Ntn4
Pfkl
Adam10
Sult1e1
Armcx2
Ssr3
Ucp2
Akr1b8
Timp3
Hs6st1
Atp13a2
Glb1l2
Glb1
Laptm5
Creb3l1
Kif5b
Mrap
Ctnnal1
St6gal1
F13a1
Col4a2
Sun2
AA465934
Hdac6
Eppin
Gpm6b
Furin
Nr5a1
Ccbe1
Scarb2
Cst3
Fxyd6
Mvp
Morf4l2
Lbp
Tubb5
Snx10
Cstb
Rhob
Lphn1
Prdx3
Cp
Itga6
Sparcl1
Pltp
Ptgr1
Ifitm2
Efhd2
Tspan31
Mbnl1
Cyb5r3
Dtx1
Sqstm1
Msn
Cgnl1
Myh9
Ttyh3
Stk32a
Atp2b1
Dbi
Acox1
Fosl2
Pkia
Chchd10
Enpp5
Fdxr
Fam210b
Wipf3
Zc3h7b
C1ra
Tbc1d9b
Stard8
Nrp1
Hmgcs1
Tmem109
Gapdh
Sft2d2
Tmem132a
Acss1
Ywhah
Atp8b2
Enc1
Tmbim1
Trim2
Rpl39
Lonrf3
Vsig10
Thra
Ralb
Galnt1
Fndc3b
Lipa
Axl
Emp3
C1qb
Deptor
Ctss
Lhfp
Masp1
Fkbp9
Psme1
Cdh2
Gstm7
Olfml2b
Cdhr5
Rasgef1c
Sept9
Jak1
Cmbl
Pld3
Slc7a4
Mme
Acadl
Mcfd2
Ttc7b
Gnai2
St3gal1
Ptgds
Fst
Tln1
Gatm
C1qtnf6
Rab3b
Ogdhl
Rras2
Wfdc10
Rnase4
Mical2
H2-K1
Col6a1
Arpc5
Cat
Slc38a1
Tspan17
Lrrk1
Rbm3
Hexb
Fxyd1
Dbt
Rap1b
Clip3
Trip6
Klf13
Rab12
Smad3
Heg1
Fndc5
Sema4b
Vwa5a
Igf1r
D3Bwg0562e
Usp22
Gm4980
Ptms
Slc4a3
Igfbp7
Cyb5
Myl9
Sptbn1
Acadsb
Peg10
Efemp1
Btg2
Vdac1
Cyfip1
Ctsf
Kitl
Atp6v0a1
G6pdx
Stab1
Rac1
Cd83
BC021891
Slc46a1
Ctsh
Ahnak
Neat1
Tnfrsf21
Mmp14
Itgav
Tbc1d2b
Ccng1
Kank2
Ywhab
Slc30a2
Gsta3
Fcgrt
Tcf25
Casp8
Lamc3
Adipor2
Col1a1
Hsd3b1
Stat6
Slc39a1
Myoz2
Abcc1
Acadm
Lrpap1
Hmox1
Agtrap
Hspd1
Wsb2
Leprot
Itga5
Rab18
Sod3
Rian
Ddit4
Ces1d
Lhcgr
Alad
Slc7a1
Zeb2
Gja1
Mat2a
Me2
Ifnar2
Cnp
Smarca1
Klf6
Tpp1
Lama1
BC030867
Csrp1
Trim47
Reep5
Dhrs7
Man2b1
Sh3bp2
Hspa8
Fah
Map1lc3b
Ltbp4
Camk2d
Unc93b1
Mertk
Rin2
Serpina3g
Fgl2
Klk1b22
Hspg2
Tnip1
Scap
Pja1
Zfp275
Grhpr
Gbp7
Lamp2
Phlda3
Ptprn2
Rcn3
Aldh6a1
Cytip
Serpina3i
Tspan8
Ninj1
Rtn4rl1
Acsl4
Stac2
Chp1
Ebp
Hspb1
Gpam
Ctsc
Tnks2
Bicc1
Serinc1
Fbxo21
Klhl23
Myof
Arl5a
Basp1
Gng12
Cd59a
Nxph3
Akr1a1
Cln5
Mdfic
Retsat
Tmem47
Glud1
Tpm1
Amy1
Fgfr2
Npc2
Rcn1
Pon3
Sox9
Rnh1
Ctdspl
Atp6ap1
Prr13
Chrd
Gbas
Ppp1ca
Prrg3
St3gal4
Clic1
Sema5a
Kif1c
Cdc42
Icam1
Kcnd3
Lrrc2
Gpcpd1
0610031J06Rik
Ddr2
Cadps
Inf2
Nckap1
Pmp22
Nfe2l1
4930426D05Rik
Maged1
Dmd
Taldo1
Cd302
Add1
Pccb
Ei24
Bnip3
Ivd
Kit
Gprasp1
1600014C10Rik
Lars2
Irf2bpl
Lgr4
Slc41a1
Cd2ap
Itm2b
Sema6c
Klf15
Npr1
Igfbp4
Etfdh
Pank3
Cers2
Tyro3
Cd34
Itga9
Ctsz
Aldh1b1
Mro
Atrx
Cdc42bpb
Ogt
Hsd3b6
Mgp
Parvb
Adamts5
Zcchc24
Map4k4
Serpinb1a
Slco2b1
Rn45s
Maged2
Meg3
Trf
Rnf130
Ak3
Cyb5b
Foxp4
Mbnl2
S100a11
Adcy9
Diap2
Phactr2
Dag1
Ap2m1
Gm16515
Tapbp
Nxnl2
Acta2
Pla2g16
Mtch1
Tle2
Mapkapk2
Cd99l2
Ndufb11
Lgi4
Abcd3
Plxnb1
Ctso
Npl
Sfn
Apobec3
Pex19
Eif2s3x
Ctsa
Mum1l1
Pkd2
Adamts2
Creg1
Junb
Crim1
Kif21a
Cyp17a1
Fam115a
Dpf3
Kcnk1
Pcdhgc3
Cpne3
Drp2
Prep
Rock2
Proser2
Macf1
Fuca2
F3
Ssr4
Nono
Adam9
Trim35
Anxa4
Slc25a34
Man1a
Gdi1
Agpat4
Idh3g
Tecr
Pea15a
Nxf3
Cttn
Os9
Ephb1
Cfh
Hk2
Socs3
Sema3c
Tsc22d1
Tgoln1
Stx7
Ece1
Gpr125
Prdx1
Reep1
Dab2
Clec12b
Doc2b
Myl12a
E030003E18Rik
Fam120a
Slc38a2
Cycs
Zdhhc9
Amacr
Clcn7
2810474O19Rik
Appl2
Cldn26
Bend4
Pbx1
Cped1
Aco1
Tmcc3
Lrrc8d
Slc25a3
Syap1
Lynx1
Dock5
2410002F23Rik
Ltbp1
Tesc
Sept8
Arsb
Ptpre
Cd163
Gba
Crtap
Nucb2
Iah1
Mlxipl
Armcx6
Wfdc1
Lamb1
Ccdc8
Zfp703
Cldn4
Osr2
1110008P14Rik
Daam2
Endod1
6330419J24Rik
Atp6ap2
Kidins220
Hsd17b10
Mid2
Foxo6
Snd1
Mtss1l
Etfa
Aph1a
Scpep1
Cybb
Vamp8
C1qtnf1
Pard6b
Pdlim5
Arhgap1
Ly6a
Hp1bp3
Aldh1a1
Apc
1700024P16Rik
Tmem50a
Srgap3
Zfp36l2
Pdlim4
Gpd1
Nrbp2
Pkn1
Gprc5b
Psmb8
Jun
Phyh
Aldh4a1
Por
Pvr
Atp5g3
Creb3
Cers5
Pla2g5
Plat
Tap2
Fbxo31
Dcxr
Cyp27a1
Agfg2
Gata1
Rorc
Twsg1
Selenbp1
Sfxn3
Cx3cl1
Cdr2l
Slc25a51
Reep3
Hsd17b7
Agps
Htatsf1
Mid1ip1
Cdc42se2
Slc35g1
Ptch1
Il6st
Aff1
Pcx
Sgpp1
Wt1
St3gal5
Star
Impact
Cox8a
Hsd3b7
Tnni1
Myzap
Mapkapk3
Rab11fip1
Kazn
Tspo
Slc35c1
Irak1
Twf1
Ptma
P4hb
Ppp1r3b
Scrn1
Slc7a2
Fbrsl1
Lamc1
Ifi27
Arl6ip5
Csf2rb
Tmc6
Ifitm3
Clk1
Rb1
Shc2
Tuba1a
Bcl3
Pcyt1b
Cd63
Spock2
Chrna4
Gna14
Hmgcl
Itpkb
Stxbp3a
Slc12a9
Lrch1
Birc3
Ptpn11
Eid1
Sgpl1
Pdlim2
Cygb
Adck3
Tst
Lsp1
Pcyox1
S100a10
Nt5dc3
Fam189a2
Arhgdib
Cbx4
Shisa5
Cd36
Slc27a1
Ppfibp1
Cobll1
Rhoc
Rap2b
Ntrk2
Sec24d
Cyb5r1
Kcnk3
Cald1
Fdx1
Elf4
Tshz2
Nfkb2
Megf8
Serpina3h
Zbtb38
Plxnc1
Sec14l4
Cd74
Slc45a3
Itpr1
Clock
Prnp
Rbms2
Rnf13
Pdha1
Emp1
Ppib
Suclg2
Mamld1
Ttpa
Col6a6
Mif
Htra3
Nfkbia
Pam
Ptplad1
Loxl2
Plekhg5
Lman1
Nab1
Smox
Magt1
Nek7
Ptp4a2
Acads
Grb2
Nisch
Xdh
Snx5
Egln1
Fbn1
Slc45a4
Slc31a1
Tnfrsf1b
Alg2
Sc5d
Eci2
Nme1
Syt12
Cers6
Itgam
Egr1
Idh2
Hao2
Rhpn2
Pdxk
Kcna6
Atp1a3
Ccr2
Bmpr2
Slc25a22
Fitm1
Rragd
Sdc1
Ezr
Mir22hg
Decr1
Erap1
Cecr6
Sbno2
Wnk4
Arhgap32
Tom1l2
Fam73b
Rhbg
Ppp2ca
Tmem206
Sh3tc1
5430435G22Rik
Cited2
Tceal8
Pitrm1
Map3k1
Acad8
Xiap
F11r
Fat1
Tenc1
Eda
Gns
Jak2
Kcnk13
Bcl2l11
Apln
Fuca1
Tecpr1
Fam65c
Prkab1
Abtb2
Col6a2
Rhbdf2
Fech
Hif1a
Ddx26b
Palm
Slc29a1
Bckdk
Ctnnb1
Gata4
Shc4
Slc40a1
Sri
Unc119
Trim26
Lyz1
Mark4
Nsdhl
Ids
Dcaf4
Gamt
Prkacb
Celf2
Capn1
Scaf11
Parp16
Smtn
Drd4
Ctdsp1
Eif2ak3
Nbl1
Mtcl1
Arhgef17
Clca2
Slc43a2
Slc16a13
Akap13
Abhd4
Ostm1
Neo1
Ano4
Ly6d
Plekhg1
Hmbs
Slc6a4
Mid1
Myo1d
Irf8
Epas1
Cox6a1
1810058I24Rik
Acadvl
Zbtb7b
Zdhhc2
C1qtnf3
Ptges
Slc4a2
Mylk
Ndufa4
Ngfrap1
Mtus1
Igfbp6
Nudt19
Gadd45a
Zfp36l1
Edn1
Pgpep1
Wbp1l
Cpne8
Folr2
Mavs
Slc25a23
Rassf2
Ly86
Samd9l
Fez2
Ablim1
Mfsd1
Tacc1
Pla2g7
Pald1
Xbp1
Sept6
Tpm3
Zbtb7c
Degs1
Slc25a1
Fcer1g
Nampt
Prodh
Gpr137b
Ppp2r5b
Cdh5
Ackr3
Ctnnd1
Wnk3
Mapk14
Cd52
Cd82
Rpl36a
Rnasel
Marcksl1
Mef2c
Trpm7
H2-Aa
Igf1
Rcan2
Tmem63a
Marcks
Alg5
Cox6b1
Snx33
Esd
Adhfe1
Sept14
Fam171a1
Pnpo
Stat5b
Tsku
Fyn
Tmem256
Hdac7
Dpyd
Amotl2
Hpcal1
Csk
Akap2
Derl3
Cbr2
Ccl6
Tmtc2
Fam65a
Arhgap26
Ints3
Hivep2
Cnpy2
Ttll12
Gbp2
Ggh
Abhd3
AW549877
Slc36a1
Rgs11
Parp4
Ndst1
Spred1
Scin
Cad
Tacr2
Atp6v0e
Aoc3
Pawr
Lgals9
Copz2
Pip5k1b
Sat1
Setd7
Abracl
Atp7a
Tuba1b
Tmem37
Cd24a
Rps6ka3
Fbxw11
Tmed9
4930506M07Rik
Scara5
Slc16a2
Flot1
Avl9
Notch1
Sorbs2
Rrm2b
Tmem229b
Cenpb
Mapk1
Tmco4
St3gal2
Hsd17b3
Plxdc2
Mut
Cyp26b1
Galnt2
Tmem19
Ube2l6
Ddrgk1
Ssfa2
Syngr1
Ltbp3
Klhdc8b
Tap1
Colec12
Ly6c1
Serpinb6b
Rsu1
5730409E04Rik
Zbtb8b
Bst2
Myo6
Acvrl1
Papss1
Rap1gds1
Nol6
Arhgef3
Rbm47
Fundc2
Itih3
Nr1h4
Dhrs3
Hdc
Gcdh
Enpp2
L3mbtl4
Dock1
Ostf1
Tet2
Me1
Nacc2
Akr1b10
Pla2g2d
Nudt22
Fzd1
1500009L16Rik
Steap3
Map2k4
Acat1
C1rl
Khk
Gstp1
Dpysl4
P2rx4
Tgfbr2
H2-Eb1
Mccc1
Scamp5
Dock8
Wdr82
Clstn1
Comt
Arf3
Pgd
Pag1
Jkamp
Tmem106b
Stx1a
Ubtf
Arpc4
Rell1
Bach1
Rap2c
Tspan7
Plp2
Gca
Bpifb5
Smpdl3b
Cpxm1
Fstl1
Dnajc5
Esr1
Tpm2
Arhgap17
B3gnt2
Slc18b1
Gnai1
Aff2
Snhg18
Zfp36
Tnik
Adcy7
Coro1a
Vdr
Anp32e
Magee1
Pla2g4a
B930041F14Rik
B2m
Epb4.1l1
Abhd6
Aox1
Prrc2b
Cmtm6
Cnih1
Reps2
Ephb4
Maf
Crispld2
Zwint
Fam132a
Sh3gl2
Cav1
Ppp2r1a
Fndc4
Ubash3a
Pnkd
Mocs1
Lama4
Lrp8
Pttg1ip
Slc11a2
Vps41
H2-T23
Gart
Pm20d2
Ocrl
Csdc2
Mbtps1
Wls
Cox7b
Spp1
Rxra
Wfikkn2
Figf
Fads3
9630033F20Rik
Fchsd1
Bcl2l2
Mlxip
Uckl1os
Atraid
S100a6
Trak2
Arhgdia
P4ha2
Ttc38
Tcf24
Abcc9
Tnni3
Chpf
Ptprc
C430049B03Rik
Irgm1
Chmp7
Actr2
Tmx3
Hfe
Cacnb3
Hexim1
Zbtb7a
Elovl1
Nipsnap3b
Aldh3a1
Frzb
Foxo1
Oaf
Cebpd
Smim1
Adamts9
Cd53
Cml5
Klhl36
Plscr2
Akt1
Arhgap22
Rin3
Samhd1
Pld4
Mrc1
Sag
Ldlr
Gstk1
H2-D1
Sat2
Rpap3
St6galnac6
Usf1
Smpx
Phldb2
Tdgf1
Fam46a
Egfr
Stxbp6
Rab14
Ppt1
Got2
Hspb8
Slc16a1
Srebf1
Tcn2
Snhg11
Sema4c
Mgat3
Jade1
Kctd17
Nfat5
Thrsp
Msrb1
Kdm7a
Ifi35
Asgr1
Arap1
Cnksr3
Wisp2
Cxcl16
Ecm2
Esyt1
Fzd7
Cd47
Stk24
Espn
Rab11fip3
Uxs1
Lima1
Gnai3
Tha1
Acvr1
8030411F24Rik
Nenf
Pex26
Map1b
Soga1
Kank1
Fam114a1
Papss2
Dpysl2
Klhl29
Ifi203
Tpd52l2
Eif4a1
Chuk
Cldn23
Ms4a10
Slc27a6
Col4a5
Sesn2
Ppara
Ern1
Pcmtd1
Dynlrb1
2610034M16Rik
Slc41a2
C3ar1
Pex2
Nat8
Golim4
Nod1
Dmpk
Tnks1bp1
Jade3
Jak3
Nckap5
Gpr137b-ps
Pi16
Abr
Cdk2ap1
Casp4
Tspan18
Cflar
Rab13
Psma7
Cltb
Vps18
Cry2
Tmem179
Hsp90ab1
Gnaq
Cr1l
Smoc2
Klk1b1
Wfdc6a
Ubr2
Foxo3
Pik3ap1
Mgat1
Trank1
Mdh2
Flna
Ano8
Isoc1
4931408D14Rik
Akr1b7
Cited1
LOC101056043
Amigo2
Emr1
Alox5ap
Chst11
Amh
Tpd52l1
Sumf1
Kdm4a
H1f0
Kdsr
H2-Ab1
Jtb
Rcbtb1
Bmp1
Gpr146
4632428N05Rik
Mr1
Myadm
Echdc3
Thoc2
Sspn
Nid2
Hmgn1
Hibadh
Slc37a3
Ddx58
B3gnt3
Serpina3a
Hspe1
Slit3
Dusp6
Kmt2a
3110002H16Rik
Sult1a1
Tmem200b
Nav1
C1qbp
Anxa1
Ephx2
Slc35e1
Glce
Tgfb3
Arid5a
Syde1
Lrrk2
Btd
Exoc6b
Glrx
Tsx
Actn1
Mapre1
Tagln
Arl4d
Rnf128
Slc31a2
Abi1
Aldh3a2
Naga
Arf6
Camk1
Ppp2r3a
Vmp1
Rara
Prkci
Ggt5
Cebpb
Cmtm7
Rere
Ier2
Bex2
Zfyve21
Camkk2
Ugt3a2
Mboat2
Slc39a7
Bahd1
Ccr5
Arhgef40
Tm7sf3
4930502E18Rik
Relb
Mettl7a1
Trmt2b
Gsr
Pcsk5
Timm8a1
Ddx3y
Bcap31
Trem2
Fos
Slc39a14
Nfic
Mpv17l2
Thrb
Epm2aip1
Ncf1
Pik3r1
Slc16a6
Osbpl11
Prune2
Arfip2
Plce1
Rpl10a
Emc9
Impdh1
Mafb
Myo10
Kcnh2
Tmed10
Cpq
Itgb2
Sesn1
Acbd4
Sdcbp
Pck2
Hcls1
Ccnd2
Prkx
S1pr3
Klhdc7a
Cd14
Pla2g15
Taz
Bcar3
Parp3
Ppp1r3c
Fam210a
Blvrb
Appl1
Itih2
Fam129b
Arhgef12
Usp27x
Wipf1
B3gat3
Zfp740
Cnn2
Ehd4
Atp6v1e1
Rhoa
Uggt1
Bnip2
Mal
Zcchc18
Gria3
Gsn
Tmem223
Sphk1
Firre
Ltbr
Podxl
Bhlhe40
Serp1
Cdk4
Stard4
Cdc42ep5
Nckap5l
Atp5g2
9530068E07Rik
Rarres1
Glo1
Slc4a11
Tulp3
Gusb
Smc1a
Eci1
Tmem14c
Syncrip
Spin1
Als2cl
Il4ra
Gas1
Defb45
Hebp1
Ier3
Mfsd10
Olfml3
Iars2
Crk
Clec2d
Ifih1
Ankfn1
Thbs1
Kdm5c
Tpd52
Tmie
Wfdc17
Nck2
Cotl1
Fas
Mpp3
Armcx3
Nfib
Rhbdf1
Tbc1d4
Zfp46
Ptges2
Sh2d4a
Pdp2
Xaf1
Cmas
St5
Sirpa
Nr2f2
1810030O07Rik
Myl12b
Tacc2
Lrrn4
Arhgap21
Arl15
Nfx1
Gadd45b
A430105I19Rik
Ptpn6
Maob
Fam195a
Vegfa
Ano6
Mlf2
Zfp704
Fyb
Ubqln2
S100a1
Acan
Sytl4
Rab34
Irf2bp2
Tmem161a
Elovl6
Tnnt2
Hmgn2
Tmem87b
Ciita
Ctsk
Snx18
Ech1
Zyg11b
Cd68
Irf1
Glt25d1
Prkra
Sdf4
Slc35b2
St3gal3
Spink4
Gucy1a3
Calcrl
Prps2
Nlrx1
Ufm1
Pqlc3
Usp9x
Secisbp2l
Dram2
Hspa12a
Tmed3
Ankmy2
Pxylp1
Gm9112
Fundc1
Lrrc38
Adpgk
Pdlim1
Csnk2a1
Abi3bp
Bin1
Sds
Trim34a
Ncdn
Trim30a
Rdh13
Qdpr
Slc25a45
Tab3
Plek
Rhoq
Tmed2
Aass
Cryl1
Stx4a
Trp53inp1
Gnmt
Tnfsf12
Pqbp1
Efemp2
Ifngr2
Nlk
2610203C20Rik
Dnase1l1
Rhox5
Runx1
Tmem135
Ank
Mex3a
Zc3hav1
Naaa
Mgl2
Pip5k1a
Itga3
Trip10
Slc44a1
Npc1
E2f3
Wasl
Gpld1
Asah2
Capza2
Adi1
Il10rb
Plscr3
Aldh1a3
Mmab
Ndufa10
Nt5c3
Pmm1
Kctd12
Sox8
Itgad
Klf16
Sacm1l
Klhl26
Slc7a11
Plin5
Stox1
Loxl4
Fcgr2b
AA414768
Hs1bp3
Cdk5
Caskin1
Smarcd3
Abca7
Arhgap30
Cxcl13
Lasp1
Trp53inp2
Capn2
Tnfaip8
Tspyl2
Tmem160
Acat2
Angptl4
Dmrta1
Myl6
Rasgef1b
Acot1
Creb3l2
Dennd5a
Dhh
Siae
Mesdc1
Plekha7
Clta
Sv2c
Sos1
1700109G15Rik
Ttpal
Ammecr1
Dbp
Chpf2
Ctps
Ctgf
Rnd2
Gpr55
Rhox8
Plxna1
Insig1
Scp2
Hddc2
Tmem59
Rbpms2
Rab1
Oxa1l
Rcsd1
Fkbp15
Rcan3
Clec10a
Shisa6
Asl
Sh3bgrl3
Sh3d19
Elmsan1
Tmem52
Tfdp2
Cpz
Sipa1l3
Fam155a
Rbfa
Vps26b
Mpzl1
Cyth4
Nudt7
Cdh11
Tm7sf2
Gpr128
Slc35a2
Exoc3l
Vkorc1
Zfp146
Vps13d
Ppp1r14a
Synpo
Hid1
Hmgn5
Marc2
Gpd1l
Zadh2
Tet3
Ggcx
Igbp1
Gnptab
Gch1
Wdr81
Mcl1
Lrrfip1
Mdp1
Fut4
Tmem184b
Nqo1
Sash1
Tead1
Itih5
Nfia
Inhbb
Pced1b
Zfp820
Myo7b
Wnt5a
Gabarapl2
Ube2z
Uso1
Cfl1
Rnf135
Strip2
Flot2
Hyal2
Gcsh
Cd38
Ikbkg
Bag2
Gnb5
Trim12c
Zfp521
Stoml2
Klk1b16
Casp12
Dlc1
Sgk3
Tspan15
Nars
Tmem41a
Ckb
Klhl5
Zfp239
Trpc5os
Stat1
Slc25a13
Smoc1
Efnb1
Zfp395
Asph
Trps1
Sin3b
Phf20
Ide
Paqr6
Tmem123
6430548M08Rik
Trim56
Pbxip1
Samd1
Ext1
Pgm2
Src
Trim65
Spink8
Gnb2l1
Sdf2
Prpf19
Psg16
Cst9
Daglb
Pgk1
Srl
Rab7
Tspan5
Ppl
Edem3
Naip5
Ero1l
Nedd4l
Usp33
Kcnma1
Ust
Dock9
Cyb561
Osmr
Ppp1r15a
Cd209f
Ada
Slc25a16
P4ha1
Malat1
Fggy
Mboat7
Cuedc1
Klhl24
Fam49a
Gpkow
Nes
Rgl3
Tcirg1
Sars
Extl1
Cdo1
Tbl1x
Rapgef3
Rhobtb2
Sar1b
Top1
Aifm1
Dgkq
Tug1
Snx17
Mospd2
Fkbp10
Dmrtc1a
Asb13
Brcc3
Itpripl2
Rab5c
Ces2g
Hlf
Ssr1
Def8
Cyr61
Pygb
Mecp2
Slc38a7
Actr3
Pnrc1
Ddx19a
Nucks1
Gprasp2
Traf6
Mmp23
Rbpms
Cidea
Txnrd1
BC026585
B4galnt1
Lamtor3
N4bp1
Prox1
Sec62
Tfpi
Dtna
Mcur1
Txndc5
Phkb
Sh3bp5
Cav2
Zdhhc24
Szt2
Lancl3
D10Wsu102e
Mtpn
Tom1l1
Etv6
Cul7
Olfml1
Pdgfrb
Unc119b
Slc46a3
Apod
Sfxn2
Pnrc2
Dnase1l3
Sybu
Dmrtc1b
Elovl7
Fam115c
Nptn
Slc25a12
4933402E13Rik
Aldoc
Lss
Fkbp14
Fn1
Rabep2
Tubgcp5
Plscr1
Pacsin3
Arhgef1
Akt2
Micu1
Ifnar1
Abhd14b
Slc25a29
Mmp9
Sos2
Dennd6a
Siglec1
Gnl3l
Des
Chga
Klhdc8a
Parva
4931406C07Rik
Trim7
Rasl11b
Amot
Sox4
Tor4a
Nuak2
Fshr
Ugdh
Dos
Ifi30
P2ry6
Slc35a4
Hebp2
Lyve1
Igtp
Kcnk6
Cnih4
Lrp6
Baz1b
Trp53i11
Tcea3
Cd97
Nceh1
Icosl
Cox15
Fmo5
Npdc1
3110035E14Rik
Fbxo17
Papl
Gbp4
Ppp1r9a
Tyrobp
Ednra
Cpped1
Irf9
Il10ra
Pigq
Prkd1
1110008F13Rik
Hpca
Ncan
Tcf3
Polr2l
Jam3
Fes
Pgm1
Pts
Mccc2
Lyn
Lamb3
Ppm1k
Plekhg3
Ptgis
Zhx2
Hiatl1
Itgb5
Lims1
Col11a1
Nr0b1
Ankrd46
Tgfb1
Lix1l
Fam168a
Neu1
Bmp6
F2rl2
Errfi1
Cml1
Raly
Tspan14
Ampd3
Sept1
Ube2d1
Zfp148
Alcam
Glul
Prkar2b
Sowahc
Dnajc25
Ehmt1
Bmper
Fhl1
Arhgap24
Rap1a
Crot
Mapk1ip1l
Itgal
Arpc3
Trim32
Sh3pxd2a
Cyp4f14
4930550L24Rik
Fubp3
Ndufa1
Fnbp1
Hook3
Klhl42
Rnd1
Smyd2
Bcam
Ube2e3
Gm11744
Cdk15
Tmod3
Msi1
Tlr4
Ube2h
Gatsl2
Kdelr1
Ampd2
Nkain4
6030408B16Rik
Notch2
Galt
Msantd4
Ptpra
Sptlc2
Smpd1
Slc25a30
Zdhhc20
Galk2
Prelid1
9030617O03Rik
BC017643
D17H6S53E
Arsg
Entpd7
Fgf1
Tgfbi
Slc13a4
Ss18l1
Tbc1d8
Zfp948
Fam3c
Txndc15
Lhpp
Eef2k
Plcb1
Slc27a3
Slc9a2
Rhog
Mpst
Sepn1
Slc30a1
Greb1l
Uba7
Hddc3
Vasn
Gucy1b2
Xrcc6
Fzd5
Lsm11
Copb2
Fitm2
Rps6kb1
Dpep1
E430025E21Rik
Kdm5d
Tmppe
Fbxl4
Txnrd2
Cx3cr1
Adar
Rpl14
Ppp3r1
Cxcr4
S100a16
Hltf
Ptprd
Pip5k1c
Lrrn1
Dusp11
Irgq
Plscr4
Mfsd2a
F2r
1700011M02Rik
Slc25a4
Trmt6
Six5
Plau
Myh11
Hprt
Dlg1
1700025G04Rik
Fam32a
Hps1
Fbp2
Cdk12
Gfod1
Tcf12
Lclat1
Zfp503
D830031N03Rik
Pgm3
Dhdh
Adamts1
Zmynd8
Cc2d2a
Chtf8
Pter
Phldb1
Atf6
Flii
Cdon

DOWN GENES IN KO
Vav2
Tcp10c
Tnp1
Prm1
4933402P03Rik
Ttc7
Trim37
Cypt12
Prom1
Ubqlnl
Gm614
Gm11780
Oaz3
Smim23
Smcp
Cacnb1
1700012A03Rik
Knstrn
Tmem56
1700034I23Rik
Hyal6
Pgk2
4933411K16Rik
Prkcd
Car2
Cabs1
Habp4
Tppp2
Prkar2a
1700008P02Rik
4921507P07Rik
H2afb1
Pdzk1
1700080E11Rik
Akap4
Adc
Dbil5
Hk1
Spatc1
Fscn3
1700034G24Rik
H1fnt
Trim17
Rnf138
5031439G07Rik
Csnk1g2
Spag17
1700009J07Rik
Hmgb4
Polb
Mfap3l
Crisp2
1700001K19Rik
Meox1
Cylc1
Cypt3
Ophn1
1700016P04Rik
4930563D23Rik
1700096J18Rik
Actrt2
Ppp2r2b
Spata18
Mib1
1700031M16Rik
Gpi1
Bcl2l14
1700019M22Rik
Osbpl1a
Ubl4b
Iqcf3
Fam220a
2900092C05Rik
Ddi1
Mlf1
Clmn
1700034E13Rik
Hspa1l
1700054O13Rik
1700009N14Rik
1700074P13Rik
4930469G21Rik
Spz1
1700001C19Rik
Gsg1
Tbc1d20
Odf2
Cep85l
Ccdc91
Nt5c1b
Mex3d
Rpa1
Atl3
Rcc1
Tsks
1700027A15Rik
Gm4984
Tssk6
Tescl
Rnf139
Asb4
Wasf2
Odf1
Agpat6
Lrrc57
Ubqln3
Tex13a
Spata7
Penk
Akap12
Oxct2b
Vars
Tnp2
Wbscr25
4933409G03Rik
Cdc14a
Spata3
Ggn
Reep6
Zpbp2
Kpna2
Spert
Gm10731
Mroh2b
Fbxo30
Nupr1l
Herpud1
1700129C05Rik
Oxct2a
Fam134b
1700016H13Rik
Fscb
2610318N02Rik
Amz2
Wdr64
Bag1
Galnt3
Sgms1
Hspb9
1700003F12Rik
Nme8
Zcchc13
Pxk
Ankef1
Pebp1
Prm3
Gpd2
Usp44
Fam71d
1700010D01Rik
Skp2
Dnajb3
Lrrc8b
4932418E24Rik
1700018C11Rik
Pgam2
St6galnac2
Cep128
1700019O17Rik
Tuba4a
Catsper2
4921530L21Rik
Zbbx
Hipk1
Chl1
Dnajb8
Pwwp2b
1700042G07Rik
Ppp3r2
Ms4a5
Comp
Cypt2
Lrrc18
Ccdc136
4930571K23Rik
Fhad1
Gstm5
Als2cr11
Znrf4
Gapdhs
Srpk2
Asb17
1110032A03Rik
Eef1d
Ybx3
Spa17
Mroh7
Irgc1
Mical3
Adam5
Ccdc38
Bpifa3
Pmfbp1
Hils1
Psmf1
Ubxn6
Acot7
4933415F23Rik
Atg9a
Lrrc9
Kif2c
Tsga8
1700001O22Rik
Actl9
4930557A04Rik
Atp8b3
Nipbl
Cst8
Col2a1
Map2
Cdrt4
1700010I14Rik
Mum1
Prm2
4922502D21Rik
Lelp1
Abhd5
Tmem239
Git1
Ppp1r2-ps3
Acsl1
Unc5a
Aldoart1
Tfam
Dpysl3
Zkscan17
Otub2
4933411G06Rik
Pim1
Dcun1d1
Ppp1r2-ps7
Sh3rf2
Klk1b8
Mycbpap
Fam46c
Tspan6
Stard6
Ubxn11
Tmem53
4930544D05Rik
Tmf1
1700017D01Rik
Gm5941
Tcte2
Zfp541
Phkg2
Zcchc2
Satl1
Prss40
Cdyl
Prss37
Fam71a
Rai14
Capza3
Morn2
Eno1b
Atp1a4
Rnaseh2a
Atp1b3
Usp1
Bspry
Ssh2
Pdzd8
Sh3glb1
Neurl1a
Tmco2
Tcp11
Arel1
Gltpd1
Phf7
Ralgds
Fbxo46
Fam71f1
Lrrcc1
Ero1lb
Fam71f2
Dyrk1b
2810408A11Rik
Asap1
Dcaf5
Rps7
Gsto2
Gm4787
Nup188
Samd4
Wdtc1
1700013G24Rik
Gm11213
Sept5
Stard10
Pkib
4931440L10Rik
Nudt4
Actl11
Ybx2
Nbr1
Vasp
Osgin1
Ccsap
Socs7
Asnsd1
0610009O20Rik
Camsap1
Wdr78
Tmem191c
Zfp39
Gm362
Smim24
Wwp2
Spata6
Pde1c
Elfn1
Cep164
Asrgl1
Ehbp1
Dnajb14
Aqp11
Fam187b
Wbp2nl
Prdx4
Prss51
Ipo13
8430419L09Rik
Ccdc70
4930448K20Rik
Dnajc5b
Prkcq
Svip
Cst13
Mroh8
Ak1
Dkkl1
Akap1
Fem1b
Ttc4
Alms1
Egln2
Spata31d1a
Fem1c
Fhl4
D1Pas1
Aif1
Cylc2
Pde1a
Srcin1
Fam229b
Ctnna3
1110017D15Rik
Spata4
Dmrtb1
Ttll5
Ccdc92
Spata31d1b
Sall3
1700026L06Rik
Adam18
0610009L18Rik
4930453N24Rik
D930015E06Rik
Eef2
Atoh8
Arid2
1700016C15Rik
Mapk6
Rangap1
Spata16
Klhl10
Fam71e1
Fhdc1
Gm136
Rfx2
Sdccag3
Tesk1
1700029H14Rik
Papolb
Txnrd3
Sppl2c
4932414N04Rik
Mroh2a
Cdc34
Ccdc19
Ccdc62
Stk39
Hmox2
Plec
Agpat3
Kif27
Fam71b
March10
Nsun7
Fam178b
Spata19
Lpgat1
Larp1b
Vwa5b1
Atxn7l3b
Lancl1
Pfkfb4
Gm128
Cacna1h
Gm20867
Meig1
Tex37
Adam3
Col22a1
Tmsb10
Ccdc178
Bag5
Gm6760
1700019D03Rik
Kctd16
Tssk3
Mprip
Rbm4b
Cpeb3
AI507597
Rnf38
4930430A15Rik
Eef1g
Cchcr1
Sec23a
Tuba8
Atxn2l
Galntl5
Phf2
Fam46b
Pomt1
Cmtm2a
Rnf133
1700092M07Rik
4921524L21Rik
Akap10
4933427D14Rik
Pnpla2
Kifap3
Ngly1
Glt6d1
Tcfl5
C130046K22Rik
Sqrdl
1700003P14Rik
Rp2h
Tmcc1
1700008K24Rik
Als2cr12
Cep63
Tmem247
Vprbp
Ptpdc1
Fam186b
Ctag2
Dab1
Larp1
Hrasls5
Zmiz2
Znhit2
Pkd2l2
Eya4
Ssx2ip
Gm5893
Ndst4
Plb1
Tekt1
Ppm1d
Ppm1j
Lrrc51
4930538K18Rik
Fabp9
1700011I03Rik
Slc14a2
Fxr1
Lin7a
1700120K04Rik
Tmsb15a
Isg20l2
Cep131
Rpl39l
Ccdc185
Txnip
Tprn
Kcnmb4os1
Dnajb6
Asb8
Spen
Slc34a2
Dlgap4
4930584F24Rik
Slc2a3
Hspa4l
1700015G11Rik
Gpx4
Ppp1r2
Ppp2r5c
Stk35
Mllt11
Fhl5
Aldoart2
BC100451
Aamp
Txndc2
Gpr62
Wdr48
Erich3
Bbs9
Plekhh2
Plcz1
Ttc39d
Gm5334
Bag6
Cct8l1
1700024P04Rik
Eif4g3
1700022A21Rik
Ttbk2
Gm711
Ttc24
Adam6a
Lpin1
Vps13a
Rsph1
Adam2
Ppp1r36
Pabpc1
Mttp
Ckap4
4933433H22Rik
Spata21
Lrrc63
Tssk1
Ints10
Ralgps2
Clgn
1700123L14Rik
Arhgap29
Actg2
Zbtb42
Trmt1
Lipe
Fndc8
Ppm1a
Cct7
Ccdc88a
Xpo6
Atp9a
Gm6981
Rexo1
Adam32
4430402I18Rik
9230104L09Rik
Herpud2
Iqch
4930442L01Rik
Asb1
Ankrd36
Pfkp
Tcte1
Tdrd6
Ulk2
Ncoa6
BC089491
Hspa2
Zfp654
Dpy19l2
Trp53tg5
Cap2
Iqcf5
Tex35
Fbxw10
Agtpbp1
Arl4a
1700020N15Rik
Rad23b
1700008F21Rik
C130074G19Rik
Actrt3
Eif3b
Lpp
Tln2
Pdcl2
Usp2
Gm21283
1700017N19Rik
Cux1
Dctn2
Dnajb2
Pafah1b1
Kiz
Ggnbp1
Dhrs1
1700020A23Rik
Smpd4
Ccnk
Slc2a5
Rundc3a
Zfand4
Rab11fip5
Tcp1
Actl7a
Tex33
Ccdc63
Lrrc43
Foxm1
Syce1
Gm10638
4933402J07Rik
Aspscr1
Crybg3
Adam6b
Akap3
Nlrp14
Poll
Ehbp1l1
Usp49
Prrc2a
Rbbp8
Usp8
Spata31d1c
Gm597
Ldhc
Ccdc169
Gtf2a1l
Prkag2
Optn
Ppp6r1
Slc25a39
Tasp1
Ccdc88c
Clip4
Tctex1d1
Rbakdn
G6pc3
Scaper
Acrbp
Utp18
Hook1
Slc22a16
Mtmr6
1700007B14Rik
Eif1ax
Mfsd11
Pde4dip
Nup35
Spata32
Bcap29
Phc1
Psmc3
Ccer1
Ms4a13
Armc3
Adam39
Gm5382
Smg5
Clec16a
Brap
Hmgb1-rs17
Clstn3
Scp2d1
Oser1
Ubxn10
Tubb4b
Cldn3
Rrp1
Sclt1
Clasp1
Crat
Dydc2
Actr10
Gykl1
Pih1d1
Ccdc60
Allc
Cast
Lrrc46
Apba1
Kank3
Ipo4
Ccdc181
Gm5617
Wdr62
Ap2b1
Mpo
Gstt4
Syce2
Zmynd15
Sycp2
Rasa3
Ehd1
Poc1b
Zdhhc19
A730098P11Rik
Ptpn7
Slc22a21
Gsg2
Cpne5
4933402J10Rik
Arl2bp
Rangrf
Ccdc83
Ulk4
Pabpc6
1700013F07Rik
Ccdc101
4930407I10Rik
Tssk2
Gm884
Evi5l
Ift140
Ropn1
Lrrfip2
Adam4
Fen1
C530008M17Rik
Tex2
Lrrc27
Prdx6b
Gzmn
Smarce1
Fam217a
Gnpat
Zp3r
Rimbp3
Ttc23
Sphkap
Tsga10
Spsb3
Lyar
Slc8a2
Paqr9
Fam98c
Sh3kbp1
Efcab5
Spata20
4933406F09Rik
Agbl5
Tbpl1
Camsap3
Lrwd1
Ppp1r11
Prss55
Nrd1
Efcab6
Rnf40
Slfnl1
BC049635
Cds1
Ipo5
Jmjd6
Qrich2
Hdgfl1
Chaf1a
Angel1
4933400A11Rik
Fam71e2
4933411K20Rik
Nup62
Calr3
Nup98
Pgp
Ppp4r1
Nr6a1
Mpp6
Papd5
Actl7b
Tbc1d21
Trim69
Pkdrej
Elof1
1700071K01Rik
Gmcl1
Spag6
Kctd19
Slain2
Trim11
AF366264
Gm9999
Nop9
Glt1d1
Gm15104
B4galt2
4930414N06Rik
Csnka2ip
Psme4
Wdr96
Zpbp
Ube2j1
Catsperb
Fbp1
Rnf32
Dnajc5g
Gmps
Fbxo39
Mtdh
Cenpn
Tcp10b
Ttll13
Lrrc56
Dot1l
4933406M09Rik
Ankrd60
Sccpdh
Gdpd1
Rusc2
Fbxl5
Brdt
Smg9
Csnk2b
Zmynd10
Ranbp9
Fam53c
1700003C15Rik
Sprtn
Ank2
Csde1
Nphp1
Gm5142
Smarcc2
Fam227b
Rnf19b
Rsph6a
Adam25
Gripap1
Rbm28
Eif2b4
Tpgs2
4930544G11Rik
Crlf1
Ube3c
4930471G03Rik
Ppp1cc
Lrrc74
4930503B20Rik
Acyp1
Agfg1
Gtsf1l
Dnah7b
Xrra1
Wdr52
Efhc1
Eomes
Luzp1
Tepp
Gba2
Spata33
Grk4
Fam107b
Tmco5
Mea1
Arid3b
Ccdc13
Ybx1
Sertad2
Ttc16
Kif21b
Traf1
Cep350
Cdc27
Cep57l1
Pacrg
Igbp1b
Ccdc11
Flywch1
Prss58
Spast
Ndufaf3
Spata24
Zfp91
Vps26a
Ppm1g
Rpgrip1
Fa2h
Rnf126
Prss52
Slc26a8
Zscan12
Ubap2
Frat1
Tollip
Sufu
Cdv3
Rfc2
Rps20
Phlpp1
Lpcat3
Grip1
Ttc25
Haus1
Adam1a
4931431F19Rik
Proca1
Eif4h
Cep112
Med26
Kcnk2
Desi1
Nuggc
Znf41-ps
Fam229a
Stat4
Adam24
Nphp4
Txndc8
Sun3
Gm13152
1700040L02Rik
Scrib
Dnaaf1
Toporsl
Mroh1
Sh2d7
Pex5l
Pde8a
Cetn4
Abhd8
Spam1
Fam203a
Pla2g6
Tex22
Ddx25
Cage1
1700034O15Rik
Eva1c
1700051A21Rik
Use1
Aprt
Lpcat4
Tmem194
2310003H01Rik
Fam45a
Kif2a
Thoc1
1700015E13Rik
Whsc1
Ube3b
Acrv1
Ccdc104
Morf4l1
Pebp4
Arfgef2
1700109G14Rik
4933413G19Rik
Agpat2
Chpt1
Nol8
Lnp
Rfx1
Arl13a
Rnf151
Klhl32
Odf4
Vps4a
Nasp
Upf3a
Wbp11
Vwa3a
Ddx49
Sil1
Pias2
Eid3
1700012B07Rik
1700003M02Rik
Dcaf6
Baz1a
1700029I15Rik
Ranbp17
1700011L22Rik
Ttll11
1700067P10Rik
Ppp1r13l
Fam50b
Hyou1
Med24
4933405O20Rik
Mipep
Gnl1
Tsnaxip1
Tulp2
Ccdc176
Wdr20rt
Limd2
Atp6ap1l
Ica1
Spaca4
Rfwd2
Cir1
Tarbp2
Gstcd
Lrrc48
Larp7
Iqcf1
4930455F16Rik
Baiap2
Rcor3
Xrcc1
Ptp4a3
Dtnb
Hdhd1a
Fank1
Smc4
Hemgn
Stt3b
1700019G17Rik
Abi3
Tuba3a
Spink2
Cdca2
Sfmbt1
Fars2
4932416H05Rik
4930578I06Rik
Tuba3b
Zfp318
Strn4
Gm11837
Ehmt2
Ip6k1
Ncbp1
Usp12
Ankrd54
Tekt4
Lca5l
Spata1
Cdca3
Daf2
Pcbp3
Cyhr1
1700023E05Rik
Abcc12
Jazf1
Mllt1
Thap4
Hydin
Slc35g3
Aqp7
Lrriq3
Stk25
Fam227a
Ppp1r2-ps9
Art3
Trip12
BC049762
Ccdc40
Katnb1
Cypt4
Cpeb2
Tcp10a
1700095A21Rik
1700003E16Rik
Zdhhc5
Cdc42ep3
Ube2n
4921517D22Rik
Ccdc39
BC051142
Izumo4
Atp8b5
Ddx46
Rdh11
Ift172
Iqcf4
Fam134a
Ccdc117
Myh10
Pdxdc1
Phyhipl
Wwc2
Haus4
Lypd4
Golga4
Fndc3a
Ak2
Tmem8
4930525G20Rik
Taf6
Mbd3l1
Abca16
Ribc1
Rsph9
Med28
Ddhd1
Aven
Sec61a1
B9d1
Txnl4b
Mtmr4
Tsacc
Izumo3
Mllt10
Efcab1
Oscp1
Samd4b
Zfp574
Lrrc69
Morn4
1700056E22Rik
Eif4e2
Lsm2
Mtor
Bscl2
Sympk
Pnmal2
Vrk3
Ttbk1
4933401B06Rik
Acsbg2
Tekt5
1700029M20Rik
Gtf2h1
Krba1
Sltm
Abhd16b
Serf1
BC030307
Ccp110
Pfn4
Cct6b
Cetn3
Dnajc18
Cib1
Cmtm1
Katnal1
AA467197
Gkap1
Defb33
Mbd2
Pfdn5
Smok2b
Tcea2
Trafd1
Ep400
Vsig1
Mas1
Nlrc5
Sdccag8
Usp20
Mtfr1
Mkrn2
Setx
Mok
Actrt1
Gtsf1
Rab3ip
Ints6
Myo9a
Dnali1
Cog6
Pomt2
Ap1m1
Fam221b
Mkrn1
Catsper1
Ttc39a
1810055G02Rik
Slco6c1
Fam104a
Dynll1
Sgsm2
Gpr160
Znf512b
1700006E09Rik
1700019N19Rik
Usp4
Pdpk1
Neurl4
Fzr1
Psma6
4921539E11Rik
Dzip1
Lig3
Ptdss2
Ak7
Ccpg1
Kat8
Cdkl3
Nkiras2
Hsf5
Stk33
Lrrc28
Dnajc15
Ypel1
Ttc18
Klhdc3
Cmtm2b
Ahcyl2
Polr1d
Abl1
Pcmt1
Enthd1
Creb3l4
Theg
1700080O16Rik
1700019A02Rik
1700011A15Rik
Xkr8
Chd5
Cpxcr1
Supt20
Tekt3
1700009P17Rik
Sh3d21
Ccdc96
Ell
Creld2
4930404N11Rik
Trim28
Irs4
CK137956
Mns1
Cstl1
Rpl36
Saysd1
Ube2s
4930558C23Rik
Ttc21a
Ica1l
4930564C03Rik
Slc22a12
Spo11
1700037H04Rik
Gm732
Crip2
Cul3
4933416C03Rik
Chn2
5330417C22Rik
Rgsl1
C78339
Tenm3
1810044D09Rik
Ropn1l
Ran
3830406C13Rik
Tex40
Ccdc30
Nf2
Aqp9
Nkapl
Ftmt
Prame
Spcs1
Pde3b
Arsa
Pcsk4
Rev3l
Zfand3
Prkcz
Tmem232
Ewsr1
Asb9
Cops7a
Inpp1
Ptpn20
Ccdc155
Wdr7
Stag3
Arhgef6
Emilin2
Ube2d2b
Hyls1
Taf9
Ubl7
Spaca7
Jag1
Psma8
Cdk14
1600016N20Rik
4933402N03Rik
Ppp4r4
Tmem194b
Iqcd
Cep89
Mtx1
Slamf7
Ace
Golga3
Tex26
Paqr5
Ascc2
Rhbdd3
Mfsd9
Gk2
Cox8c
Tex30
Efcab3
Pxt1
Actr1a
Fam122c
Nudt9
Izumo2
Dnajb7
Grb7
Tram1
Med16
Ahdc1
Psd3
Ap4b1
Glcci1
Grina
4933431G14Rik
Lrrc47
Exosc5
Mrpl54
Zfp646
Edf1
Slc22a14
Ccdc23
Gtpbp2
Spesp1
Nupl1
Zfp956
Csl
Rsph3a
Ovol2
Slc9c1
Ttc21b
Odf3
Ttc29
Ubtd1
Cct4
Csnk1a1
Cpa5
4930444P10Rik
Baz2a
Gps2
Spatc1l
1700086L19Rik
Hyal5
Efcab10
Adamtsl1
Pbp2
1700016K19Rik
Fam184a
Kif20a
Snx29
4930549C01Rik
Btbd1
4930432J09Rik
Cd46
Pacs1
Clec4g
Dhx30
Mzt2
Rnf41
Mta1
Nalcn
Sirt3
Ppef1
Ldha
Cd37
Rad23a
Atg7
Col20a1
1700007G11Rik
Lpcat2b
Capzb
Rimklb
Clip1
Fam78a
Wdr63
Mpc2
Dgat2
Rev1
Brf1
Gm101
Ranbp6
Trim36
Iqce
Atp6v1e2
Clpb
Adcy10
1700029P11Rik
Prr27
Ccdc175
Prss21
Wnt3
Pdk2
Rbm12b1
Efhc2
Arhgap19
Park2
Cetn1
Trpm8
Kif5c
Bmi1
Fbxo44
4930592I03Rik
Nudt18
Prss42
Chst1
4921513I03Rik
Dnaja4
Osbpl10
Diablo
Hspa4
BC048609
Phospho1
Mocs3
Erich2
4930455C13Rik
Snrpd2
Dlec1
Pnma2
Fgfr1op2
Ap3b1
Xrcc4
Dnajc27
Dr1
Peli2
Agbl4
Naalad2
2310061I04Rik
2810025M15Rik
Btf3
Ppp1r32
Ankhd1
4931417E11Rik
Rab22a
Poteg
Trpd52l3
Ctnnbl1
Cdkn2aip
Znhit1
4930406D18Rik
Rpl29
Cystm1
Adora3
Myo18b
Noxred1
Tdp1
Cep72
Rpl41
Ccdc150
Arhgap5
Galntl6
Pam16
Chchd6
4930505A04Rik
Fam118b
Olig1
Srpk1
Bub1b
Ylpm1
Dusp21
Ranbp3
Camk2n1
Dnaic2
R3hcc1
Rasl2-9
1700113H08Rik
Drap1
Pnpla8
1700008I05Rik
Adam20
Aknad1
4930402K13Rik
Crtam
Ccdc113
Zfa-ps
Cdkl5
Ube2dnl1
Mfn2
Afap1
Hagh
Dazap1
Glb1l
Kif3b
Fam170b
Gpbp1
Agpat1
Letm2
Ccdc34os
Cdkl2
Amph
Spef1
1700057G04Rik
Gm17644
A330021E22Rik
Fam169b
Inpp5k
C030037D09Rik
Slx4
Fam166a
Dis3l2
Tom1
AI987944
Rab28
Ndrg4
Dennd6b
Ahi1
Sox5os3
Trim45
Otud3
Trappc9
1700001J11Rik
Gpr137
Kcnip2
Spem1
Usp16
Zfp438
4933424G06Rik
Dpp8
Fkbp4
Catsper3
Eqtn
Msrb3
Ift122
Ergic2
Kifc3
Agbl2
Siah2
Ift46
Nup50
Knop1
Smok2a
Arih2
1700101O22Rik
Fam110a
Tns1
Gpatch2
Sbds
Chrac1
Wdpcp
Abca14
Hipk2
Ppap2a
Fignl1
Wbscr28
Grin2b
Camk4
Bms1
Metap2
Rnf148
R3hdm1
Bzw1
4930452G13Rik
Plekho1
Cep120
Chrne
Mcrs1
Rfx8
BC022687
Ccpg1os
Spag16
Ppp2r3c
4930432K21Rik
4931428F04Rik
Nqo2
Boll
Cops5
1700037C18Rik
Zbtb3
Glt8d1
1700028J19Rik
Pcm1
Ndrg3
Smc6
Rbms1
Ankrd42
Ube2k
2010015L04Rik
BC055111
D130020L05Rik
Abcf1
Tmem205
Zfp185
Fdft1
4930558K02Rik
4933432K03Rik
Rffl
Ift57
Nub1
Suclg1
Gabarapl1
Dnah7a
Map7
9330102E08Rik
Col5a1
Edc4
Dtx3
Gm6812
Shisa3
Ccdc135
Mcm7
Abcc3
Lef1
Lrrc23
Trmt10a
4931408C20Rik
Ift43
Pnma1
Atg4c
Fam83e
Tmbim7
Trpv1
Kcmf1
Elp5
Slc16a7
1700020D05Rik
Hdac1
Acaca
Eif4g1
Dusp13
Katnal2
Psip1
Dpep3
8430426J06Rik
Micalcl
1700015F17Rik
Izumo1
Sptbn4
Sbf2
Fam76a
4930412O13Rik
Cdk5rap2
Ciapin1
Sugp2
Rps29
Cntrl
Zfp217
Hps4
1700030J22Rik
Naca
1700008J07Rik
Dhrs4
Map2k2
AU040320
BC048562
Tmem97
Rhbdd1
Uhrf1bp1l
Ciz1
Ubr7
Ccdc159
Flnb
Zbtb44
Isca1
Catsperg1
Thoc5
Abhd2
Tulp4
Hapln1
Rabgap1l
Gm15881
Atxn3
4930442J19Rik
Nek11
Grhl2
Psmd8
Ppp2r5a
Morn3
AK129341
Eif1
Cct2
Cdkn2d
Eftud2
Gtf2e2
Ube2w
Ubr5
Ndufa13
Phtf1
Lancl2
Odf3b
Chchd3
4930503L19Rik
D7Ertd443e
Kif9
Ccin
Senp2
1700061F12Rik
Nup88
Tmem246
Pelp1
Pdilt
Mgat5
Gm166
Cep83
Ncs1
Fgfr1op
Zfp37
Dcun1d3
Kif17
Pcnt
Uba1y
Dnaaf3
Armc12
Riiad1
Plxna2
Atxn1l
Clpx
Lrrc71
1700001F09Rik
BC037034
Pan3
4930488L21Rik
Eif1b
Tada2b
Cant1
Tpst1
Acbd6
Susd1
Mad2l2
Fam193a
Thop1
Ccdc7
Morn5
4933406K04Rik
Dnajb1
Ttll10
4933407I05Rik
Nek2
Tor1aip1
Spata25
Chst2
Stx17
Cenpu
Kcnu1
Iqsec1
Tmem60
Crem
1700010B08Rik
1700018B08Rik
Fyco1
1700019L03Rik
4930590J08Rik
Suco
1700023L04Rik
Zfp667
Tdrd7
Slc30a4
Spata31
Lmbr1
Diras2
Synj2
Fau
Cct5
D2Wsu81e
Gltscr2
Pigo
Ldhal6b
Samt3
Dnajb4
Arhgef25
Yod1
2210011C24Rik
Cdc25a
H2afy3
Armc9
Tceb2
1700049L16Rik
Ift74
Tubd1
Ash2l
Dgcr6
Sun5
Spata45
Usp32
Vdac2
Capza1
Med13l
Skiv2l
Dlg3
1700039E15Rik
Fam209
Tmem214
Lrrc34
Cypt1
Cecr2
March11
Mettl6
Lypla1
Sec1
Col23a1
Ruvbl2
Ccdc183
Ttc12
Smurf2
Tnrc6c
Wdfy4
Pex11b
Fkbpl
Mesp1
Rabepk
Eif3f
Plk1
Prmt7
Rpl32
Gm525
Acsl6
Adam26a
Hrasls
Plk4
Dynlt1f
Pi4k2b
Slc25a2
Bap1
AW554918
Filip1
Ift80
4921501E09Rik
Tekt2
Rb1cc1
Ccdc67
1700025B11Rik
Efhb
Cdkn3
Eif5
4932438A13Rik
Gfra2
Fbxo24
4933411G11Rik
Aktip
Ppm1l
Tomm22
Olfr733
1700018B24Rik
Sppl2b
4930468A15Rik
Samd15
Catsper4
Gas8
Cep104
Mturn
Ube2q1
1700052I22Rik
Lmf1
Kif2b
1700123K08Rik
D11Wsu47e
Dis3l
Kcnk5
Sept10
Cdkal1
Fam46d
Smim8
Man2b2
Rpl13
Radil
Smap1
Wdr65
5830418K08Rik
Il3ra
Tmem210
Ccdc87
Gabarap
Rhox11
1700021F07Rik
Klc3
Inpp5e
Pex12
Prr30
Zfp385a
Pom121
4930572K03Rik
Plbd1
Plekha5
Ppp3cc
Limk2
Spns2
Ccdc65
Lyzl1
Tesk2
Ankar
Gorasp2
Cacul1
1700028D13Rik
Abcd1
Rgs22
Dnmt1
Pih1d3
Rnf123
Gramd1c
Carm1
Tomm70a
Pcdh8
Piwil1
Map3k10
Dctn4
Ammecr1l
Pfkm
Phf10
Prss43
1700010J16Rik
Vamp4
BC051628
Nelfe
Pink1
Osbp2
Psen1
Crcp
Atl1
9530077C05Rik
Bri3bp
Styxl1
Rnf125
Tmc5
Uggt2
Irak1bp1
Herc1
Heatr9
Dyrk3
Efhd1
2610507B11Rik
Mbd5
Pknox1
Uhrf1
Gm15800
Ssmem1
Lrp2bp
Clptm1l
Kpna6
Cep290
1700101I11Rik
Uqcc2
Aars2
4930474N09Rik
Nlrp5
Per1
Pvrl3
Nxn
Adrbk2
Smarca4
Rnf17
Srgap1
Prdm2
Srp14
4933405L10Rik
Ppapdc2
Ptpn4
Slc36a3
Pcdha2
Rps6ka6
St8sia3
Tlk2
Gm16445
Lmf2
Mettl22
Lyzl4os
Adam34
Olfr112
Susd5
Cep57
1700021K19Rik
Itgae
Ppp1r1c
Rfc1
Fam160a2
Foxk2
Nek4
Phf13
Apoa2
Gm20268
Lrrc41
Mtl5
Zfp526
Ddx5
Actb
Ltn1
Akirin2
4930567H17Rik
Cops4
Picalm
Hecw1
Dvl1
Matr3
4930594C11Rik
Cln6
Rab11fip2
Cstf2
Efcab9
1700025F22Rik
Abhd17b
Hnrnpul1
Psmc2
Znrd1as
Cog7
Mospd4
BC048671
Cntd1
Aff3
Pabpc2
Mael
Bpgm
Nploc4
Eif3e
Klhdc2
8430427H17Rik
Zdhhc4
Adad1
Smok4a
Dnah10
Dcaf7
Pdhx
Asb5
1700052N19Rik
4930453H23Rik
Rbbp6
Tax1bp1
Map2k7
1700029B22Rik
Banf2
Sucla2
Pik3cd
Gm527
Plekhm2
Senp1
Slc39a3
Lsm4
Hipk3
Fam161a
Top2a
Rps13
1700011H14Rik
Zswim2
Gm5134
Fam181a
Dnajc21
Mapre3
Bod1
Ocel1
Dgkd
Pten
Pola2
Usp47
Gm14137
Mroh4
Mypop
Prox2
Atp10a
Alkbh3
Cklf
Nbas
Hunk
Abcb9
Kdm4d
Ccni
Yeats4
Espl1
Golga5
Rps25
Ap2a1
Tmem189
Adipoq
Gga1
Vmn2r7
Tmem120a
Cdk5rap3
Prpf40b
Whamm
Fam228a
Mxra8
Dcaf15
Ddx19b
Dnajc4
Mff
Btbd16
Adam1b
Tbata
Hirip3
Csnk2a2
Ccdc89
Sox6
Nras
6820408C15Rik
Fam84b
5730559C18Rik
4930522O17Rik
Dnajc7
Urb1
Fam131a
Sec24c
Rhobtb1
Acot9
Ltk
Cntln
Fert2
Mphosph9
Zscan2
Sephs2
Prpf40a
Klb
Cnot1
Secisbp2
Smc5
9530082P21Rik
Aurka
Bora
Rpl37a
Gm6756
Slc9b1
4930483J18Rik
Zfp608
Rnf216
Prr22
Usp25
Cmya5
Zdhhc25
Atf7ip2
Ptpmt1
Ccdc158
1700025N23Rik
2700049A03Rik
Wdr16
Zfp451
Dcp1b
Sf3a2
4933440M02Rik
Kcnmb4
4931403G20Rik
Ddt
Tagap1
Sox30
Ttc39c
Syt5
1700020G17Rik
Flad1
Otud7b
Sepw1
Spdya
1700108J01Rik
Chka
Iqub
Ccdc147
Hipk4
Gramd2
Dnah17
Pmis2
Ap2s1
Myl4
Ccdc184
Gm6432
Zscan21
Postn
Tssk4
D430042O09Rik
Ccna1
Tas1r1
Prc1
Adig
Spata9
Uba52
Ercc4
Col16a1
M1ap
Ppp1r42
Rbm27
Vps37c
1700001L05Rik
1110020A21Rik
Gm6455
Pdha2
Tusc3
1700047M11Rik
Chd1l
Zc3h14
Ube2f
Urb2
1700073E17Rik
Ccdc42
1700026D08Rik
Trabd
Spaca6
Prokr1
Wdr13
Pias4
Dync1h1
Diap3
Drc1
Icmt
Ccdc57
Meaf6
1810013L24Rik
Ak8
Klf4
Zfp944
Cenpv
Lgals8
Rab3il1
Fam214b
4930415F15Rik
Ttc23l
Cypt15
Shcbp1l
Slco6d1
Fam188b
Cdk20
Nupl2
N4bp2l2
Prss46
Med15
Sgpp2
Cdkl4
Sbno1
Psmc3ip
Spg7
Dus1l
Tprgl
Sbk1
Mrpl1
Arhgap39
Arc
Clasrp
Pou6f2
Rnpep
Slc2a8
Coro2a
Chid1
Strada
Gm16325
Cdk16
Homez
Cox7b2
Bsg
Wdr35
Cct3
Pfn3
Arl6ip6
1700088E04Rik
Pla2g4e
Rnf220
Upf1
Lpxn
Enkur
Dph3
1700019G24Rik
Fam89b
Speer1-ps1
Rtel1
Pex11g
Uqcrc1
Crmp1
Parp11
Tpp2
Mrpl11
Lhx1
Nkx6-2
Nup210l
Adam30
Ppp1r26
Fam187a
Ppp4c
Ldoc1l
Fam170a
Adss
Hgs
Spag4
Nup205
Dtl
Lrguk
Znrf3
Atad1
Acvr2a
Spag1
Phospho2
4930427A07Rik
Dhx38
Dda1
Pnpla7
Tjap1
Hey1
Sh3yl1
Mief1
Alppl2
Poldip2
Zscan22
Gtf2f1
Spag5
Ccdc171
Fancg
Smg6
4933430H16Rik
Ppp4r1l-ps
Spsb2
Fyttd1
Gps1
Utp14b
Sgip1
Cers3
Trim24
Adgb
Myl10
Ccdc151
Eif5a
Brsk1
Casc1
Zpr1
Thumpd3
Ubr4
Dnajb5
Dcun1d4
Gtf2i
D16Ertd472e
Rps24
Mag
Dgka
Topaz1
Lkaaear1
Msto1
4930486I03Rik
Sppl3
Tm9sf2
Fam13b
Nubp2
Cntnap5b
Camkv
Sun1
Efr3a
Nsun2
Pik3ip1
Pld6
Mdh1b
1700023F06Rik
Crbn
Vps52
Mbd3
Gm5460
Bin3
Pom121l12
Catsperg2
Fam120b
Ctbp2
D030056L22Rik
Ppm1b
1700011E24Rik
Ubald1
2410015M20Rik
Tomm7
Zfp41
Pfn2
Gga3
Fbf1
Tsc1
1700013D24Rik
Arfgef1
Stx8
Dap3
Samd10
Dcdc2c
1700019B03Rik
Tmprss12
Josd1
Kdm3a
Maea
Smad1
4933434I20Rik
Atp9b
Cngb3
Draxin
Cops2
Ifrd2
Dnah8
Usp37
Jrk
Svop
Dnajb9
Pkd2l1
Rplp0
Slc25a37
BB014433
Sycp3
Fam118a
Eef1a1
Dnah2
Nsmce1
Ccdc50
Ndufa12
Erlin1
Bbs10
Rapgef1
Celf3
Rpl37
Them6
Gemin4
Fhod1
Gm20815
Kif15
Qrich1
Vash2
Zfp286
Arrdc4
Tuft1
G6pd2
Mtch2
Mrpl47
Sass6
Tktl2
4931409K22Rik
Sec24b
Klk1b7-ps
Cd55
Rec8
Cdkn1c
Itga1
Plekho2
Pttg1
Ogfod2
Nlrp4e
Dyrk4
Kif3a
