# Supplementary material for: The glucose-sensing transcription factor MLX balances metabolism and stress to suppress apoptosis and maintain spermatogenesis
Source: PLoS Biol. 2021 Oct 20;19(10):e3001085. doi: 10.1371/journal.pbio.3001085 (PMC8528285; doi:10.1371/journal.pbio.3001085)
Supplement: S3 Table — A table of GSEA of “Hallmarks” from RNA-seq for both up- and down-regulated transcripts between WT and MLXKO testes tissue. GSEA, gene set enrichment analysis; KO, knockout; MLX, MAX-Like protein X; RNA-seq, RNA sequencing; WT, wild-type. (XLSX) [file pbio.3001085.s015.xlsx]

## Sheet: gsea_report_for_KO_145333230641
GENE SET ENRICHMENT ANALYSIS (GSEA) FROM MLX WT VS KO TESTES
NAME	ES	NES	FDR q-val
HALLMARK_SPERMATOGENESIS	0.576219	3.28804	<0.001
HALLMARK_WNT_BETA_CATENIN_SIGNALING	-0.439021	-1.1506	0.223614
HALLMARK_HEDGEHOG_SIGNALING	-0.456913	-1.17072	0.189562
HALLMARK_HEME_METABOLISM	-0.406802	-1.17983	0.178353
HALLMARK_OXIDATIVE_PHOSPHORYLATION	-0.410993	-1.20672	0.138639
HALLMARK_UV_RESPONSE_UP	-0.452309	-1.30434	0.0472372
HALLMARK_GLYCOLYSIS	-0.45163	-1.3151	0.0423548
HALLMARK_REACTIVE_OXIGEN_SPECIES_PATHWAY	-0.491868	-1.31963	0.0414861
HALLMARK_TGF_BETA_SIGNALING	-0.48041	-1.33014	0.0378736
HALLMARK_PROTEIN_SECRETION	-0.46818	-1.34398	0.0333192
HALLMARK_PEROXISOME	-0.478561	-1.35732	0.0287134
HALLMARK_MTORC1_SIGNALING	-0.467595	-1.3695	0.0259491
HALLMARK_ANGIOGENESIS	-0.554616	-1.40923	0.0161552
HALLMARK_APICAL_JUNCTION	-0.485534	-1.4162	0.0152787
HALLMARK_NOTCH_SIGNALING	-0.561678	-1.42924	0.0131065
HALLMARK_ESTROGEN_RESPONSE_LATE	-0.499621	-1.45358	0.0100602
HALLMARK_APICAL_SURFACE	-0.577594	-1.49031	0.00700709
HALLMARK_ESTROGEN_RESPONSE_EARLY	-0.518819	-1.5054	0.00604497
HALLMARK_UV_RESPONSE_DN	-0.532044	-1.53348	0.00381153
HALLMARK_ANDROGEN_RESPONSE	-0.54002	-1.54532	0.00336312
HALLMARK_BILE_ACID_METABOLISM	-0.547522	-1.54763	0.00343184
HALLMARK_HYPOXIA	-0.529803	-1.55023	0.00355445
HALLMARK_MYOGENESIS	-0.538846	-1.56876	0.00276795
HALLMARK_P53_PATHWAY	-0.54091	-1.5745	0.00254177
HALLMARK_ADIPOGENESIS	-0.544466	-1.59611	0.00217724
HALLMARK_CHOLESTEROL_HOMEOSTASIS	-0.572168	-1.61509	0.00182342
HALLMARK_COMPLEMENT	-0.556429	-1.61653	0.00181301
HALLMARK_FATTY_ACID_METABOLISM	-0.562527	-1.63415	0.00180397
HALLMARK_KRAS_SIGNALING_UP	-0.574691	-1.66163	0.000970612
HALLMARK_IL2_STAT5_SIGNALING	-0.581692	-1.68473	0.000809864
HALLMARK_ALLOGRAFT_REJECTION	-0.596572	-1.72464	<0.001
HALLMARK_XENOBIOTIC_METABOLISM	-0.609098	-1.75294	<0.001
HALLMARK_TNFA_SIGNALING_VIA_NFKB	-0.607565	-1.75869	<0.001
HALLMARK_APOPTOSIS	-0.612961	-1.76942	<0.001
HALLMARK_INFLAMMATORY_RESPONSE	-0.632757	-1.80491	<0.001
HALLMARK_INTERFERON_ALPHA_RESPONSE	-0.651813	-1.81287	<0.001
HALLMARK_COAGULATION	-0.643955	-1.82638	<0.001
HALLMARK_INTERFERON_GAMMA_RESPONSE	-0.633139	-1.84136	<0.001
HALLMARK_IL6_JAK_STAT3_SIGNALING	-0.674637	-1.87604	<0.001
HALLMARK_EPITHELIAL_MESENCHYMAL_TRANSITION	-0.674046	-1.94619	<0.001
