# Supplementary material for: The glucose-sensing transcription factor MLX balances metabolism and stress to suppress apoptosis and maintain spermatogenesis
Source: PLoS Biol. 2021 Oct 20;19(10):e3001085. doi: 10.1371/journal.pbio.3001085 (PMC8528285; doi:10.1371/journal.pbio.3001085)
Supplement: S4 Table — A table showing targets of MLX, MAX, and/or CREM associated with male fertility in the mouse. Shown are gene name, gene function, TF binding, fold change from RNA-seq, and published phenotypes relevant to male fertility. MLX, MAX-Like protein X; RNA-seq, RNA sequencing; TF, transcription factor. (XLSX) [file pbio.3001085.s016.xlsx]

## Sheet: MLX, MAX and or CREM Targets
Gene	Pathway	Up/Down	MLX-Bound	MAX(WT)-Bound	MAX(KO)-Bound	CREM-Bound	KO Mouse	Male Subfertility	Notes	Reference
Txnip	Glucose Metabolism	Down	Yes	Yes			Yes	No	Inhibits WNT in Stem Cells	(Jeong et al., 2009)
Arrdc4	Glucose Metabolism	Down	Yes				Yes	Yes	Inmotile Spermatozoa	(Foot et al., 2021)
Gapdhs	Glucose Metabolism	Down	Yes				Yes	Yes	Inmotile Spermatozoa	(Miki et al., 2004)
Pdpk1	Glucose Metabolism	Down	Yes	Yes	Yes	Yes	Yes	Yes	SSC colonization failure Stabilizes MYC	(Kanatsu-Shinohara et al., 2016) (Tan et al., 2013)
Ddhd1	Lipid Metabolism	Down	Yes			Yes	Yes	Yes	Altered Morphology, No Motility	(Baba et al., 2014)
Acsl1	Lipid Metabolism	Down		Yes		Yes	Yes	No	Muscle cell apoptosis in KO	(Zhao et al., 2019)
Acsl4	Lipid Metabolism	Up		Yes			Yes	No	Activates Spermatid Ferroptosis	(Bromfield et al., 2019)
agpat3	Lipid Metabolism	Down		Yes			Yes	Yes	Spermiogenesis Defect	(Agarwal et al., 2017)
Dgat2	Lipid Metabolism	Down	Yes			Yes	Yes	No	Germ Cell enriched	(Oresti et al., 2013)
Abhd2	Lipid Metabolism	Down	Yes			Yes	Yes	No	Regulates sperm capacitance	(Miller et al., 2016)
Abhd5	Lipid Metabolism	Down	Yes			Yes	Yes	No	Abnormal Sertoli Morphology	(Adissu et al., 2014)
Abhd6	Lipid Metabolism	Up	Yes	Yes			Yes	No	Lipolytic Enzyme, Inflammatory	(Alhouayek et al., 2013)
Tfam	Mitochondrial	Down	Yes			Yes	Yes	Embryonic Lethal	Mitochondrial Transcription	(Larsson et al., 1998)
Mfn2	Mitochondrial	Down		Yes	Yes	Yes	Yes	Yes	Spermatogonial Apoptosis	(Chen et al., 2020)
Scaper	Cyclin A interactor	Down			Yes	Tes	Yes	Yes	Loss of Spermatogonia, Meiosis	(Tatour et al., 2020)
Lpin1	Lipid Metabolism	Down	Yes		Yes		Yes	Yes	Regulates ER Stress	(He et al., 2017)
Senp1	SUMO-protease	Down	Yes		Yes	Yes	Yes	Embryonic Lethal	Regulates MGCT survival via OCT4, Stabilizes MYC	(Wu et al., 2012) (Sun et al., 2018)
Rnf138	E3-Ligase	Down	Yes		Yes	Yes	Yes	Yes	Spermatogonial Apoptosis in KO Reuired for DNA-damage repair	(Xu et al., 2017) (Schmidt et al., 2015)
Prune2	Pro-Apoptotic	Up	Yes		Yes		Yes	No	Pro-Apoptotic, inhibits PDPK1	(Tatsumi et al., 2015)
Ptprd	Phosphotase	Up	Yes		Yes		Yes	No	Destabilizes MYCN	(Meehan et al., 20212)
Cdh11	WNT/B-Catenin	Up	Yes		Yes		Yes	No	Pro-Apoptotic, Inhibits B-Catenin	(Li et al., 2012)
Ctnna3	WNT/B-Catenin	Up	Yes		Yes	Yes	Yes	No	B-Catenin Interactor	(Janssens et al., 2001)
Plcb1	Lipid Signaling	Up	Yes		Yes		Yes	Yes	Acrosomal WNT Inducer	(Ballester et al., 2004) (Ramazzotti et al., 2017)
Acadl	Lipid Metabolism	Up	Yes		Yes		Yes	No	Sertoli-induced by dead GCs	(Regueira et al., 2018)
Table Legend. A subset of genes deregulated in MLX deletion testes are bound by MLX and/or MAX in either WT or MLX deletion testes. A subset of these are also bound by CREM. These targets are associated with important metabolic or signaling pathways, as indicated. Many of these deregulated genes are required for male fertility in the mouse. Relevant references are shown as well. Blue indicates su…
